# Supplementary material for: The Genomic Pattern of tDNA Operon Expression in E. coli
Source: PLoS Comput Biol. 2005 Jun 24;1(1):e12. doi: 10.1371/journal.pcbi.0010012 (PMC1183518; doi:10.1371/journal.pcbi.0010012)
Supplement: Dataset S1 — This dataset contains Dong et al's Table 5 with concentration data, and the assignment of isoacceptor types to tRNAs: “major”, “minor,” and “neither.” Units of concentration are uM. To reproduce the results of Figure 2 and the statistical two-sample tests, values for Pro1 and Pro3 should be added together, as should Thr1 and Thr3. (3 KB TXT) [file pcbi.0010012.sd001.txt]

tRNA            0.4       0.7      1.07      1.6       2.5	  type
Ala1B          10.25     11.73     14.06    17.52     20.97       major 
Ala2            1.95      2.12      2.33     3.19      3.57       minor
Arg2           15.00     14.54     15.54    23.77     25.57       major
Arg3            2.01      2.61      1.45     2.26      2.30       minor
Arg4            2.74      2.35      2.64     3.26      3.52	  minor
Arg5            1.23      1.57      1.61     2.46      2.20       minor
Asn             3.77      3.86      4.35     6.10      7.29       NA
Asp1            7.56      8.13      8.42    12.04     15.46       NA
Cys             5.01      4.88      5.23     7.04      7.07       NA
Gln1            2.41      2.72      3.63     3.17      4.38	  minor
Gln2            2.78      3.08      3.47     5.07      6.27       major
Glu2           14.88     15.58     16.71    24.12     29.35	  NA      
Gly1_+_2        6.75      7.18      7.74    10.95     11.08       minor
Gly3           13.76     15.21     16.75    19.84     24.96       major
His             2.02      2.19      2.63     3.35      4.38       NA
Ile1_+_2       10.96     11.85     13.24    18.92     24.74	  NA
Leu1           14.11     14.91     16.76    21.32     22.20       major
Leu2            2.97      3.47      4.04     4.72      5.93       minor
Leu3            2.10      2.49      2.62     3.19      3.17       minor
Leu4            6.04      6.33      6.97     9.66      9.30       minor
Leu5            3.57      3.47      4.07     3.65      3.78	  minor
Lys             6.08      6.80      7.35     8.73     10.43       NA
Met_f1          3.82      4.82      6.01     6.33     10.22       NA
Met_f2          2.26      2.28      2.36     3.38      3.77       NA
Met_m           2.23      2.59      2.91     4.10      4.43       NA
Phe             3.27      3.60      4.29     4.69      5.11       NA
Pro1            2.84      2.44      3.51     2.75      2.67       major
Pro2            2.27      2.51      2.26     4.01      3.75       minor
Pro3            1.83      1.89      2.22     2.55      2.56       minor
Sel-Cys         0.69      0.86      0.96     1.05      1.04       NA
Ser1            4.09      5.56      5.47     6.98      7.36       minor
Ser2            1.09      1.04      1.17     1.37      1.45 	  minor
Ser3            4.44      4.39      4.53     5.40      5.67       minor
Ser5            2.41      2.60      2.87     3.68      4.03       major
Thr1            0.32      0.41      0.54     0.56      0.67       major
Thr2            1.71      2.00      2.11     2.67      3.12       minor
Thr3            3.46      3.73      3.87     4.86      5.54       major
Thr4            2.89      3.17      3.25     4.99      6.89 	  minor
Trp             2.98      2.78      3.35     4.15      5.02       NA
Tyr1            2.43      2.41      2.70     4.61      4.19       NA
Tyr2            3.98      3.86      3.75     5.22      5.04       NA
Val1           12.12     12.07     11.07    18.99     20.39       major
Val2A           1.99      2.00      2.38     2.70      2.79	  minor
Val2B           2.00      2.39      2.64     3.61      4.42       minor
