# Supplementary material for: The Genomic Pattern of tDNA Operon Expression in E. coli
Source: PLoS Comput Biol. 2005 Jun 24;1(1):e12. doi: 10.1371/journal.pcbi.0010012 (PMC1183518; doi:10.1371/journal.pcbi.0010012)
Supplement: Dataset S6 — This table gives OSCs made with the “correct” design matrix Dataset S2 called “design_matrix.correct” and estimated by least squares regression through the origin. Additional operon properties are collected here. (5 KB TXT). [file pcbi.0010012.sd006.txt]

operon	ID	doub0.4	doub0.7	doub1.07	doub1.6	doub2.5	angle	strand	length	type	dist	growth.regd	ratio.2.5.over.0.4
alaW	AGGC_AGGC_.2516251	0.9750000	1.0600000	1.1650000	1.5950000	1.7850000	251.0	lead	190	tRNA	109.0	NA	1.8307692
aspV	DGTC_236931	1.1633333	1.4400000	0.3833333	2.0500000	3.4500000	74.1	lead	76	tRNA	74.1	NA	2.9656161
rrnG	ETTC_.2727464	3.9666667	4.2666667	4.4533333	6.6566667	8.1100000	267.4	lead	75	ribosomal	92.6	TRUE	2.0445378
rrnB	ETTC_4165951	3.9666667	4.2666667	4.4533333	6.6566667	8.1100000	19.0	lead	75	ribosomal	19.0	TRUE	2.0445378
rrnE	ETTC_4207352	3.9666667	4.2666667	4.4533333	6.6566667	8.1100000	22.2	lead	75	ribosomal	22.2	TRUE	2.0445378
rrnC	ETTC_DGTC_WCCA_3944496	2.9800000	2.7800000	3.3500000	4.1500000	5.0200000	1.5	lead	3599	ribosomal	1.5	TRUE	1.6845638
pheU	FGAA_.4360204	1.6350000	1.8000000	2.1450000	2.3450000	2.5550000	34.1	lagg	75	tRNA	34.1	FALSE	1.5626911
pheV	FGAA_3108383	1.6350000	1.8000000	2.1450000	2.3450000	2.5550000	296.9	lagg	75	tRNA	63.1	FALSE	1.5626911
glyU	GCCC_.2997079	3.3066667	3.5933333	4.1166667	5.9266667	5.2566667	288.3	lead	73	tRNA	71.7	FALSE	1.5897177
glyW	GGCC_CGCA_LTAA_.1990140	4.2900000	4.1750000	4.6500000	5.3450000	5.4250000	210.1	lead	302	tRNA	149.9	FALSE	1.2645688
glyV	GGCC_GGCC_GGCC_4389938	3.1566667	3.6783333	4.0333333	4.8316667	6.5116667	36.4	lead	298	tRNA	36.4	TRUE	2.0628300
ileY	ICAT_.2783857	0.7420833	0.4975000	0.1083333	1.3600000	2.6750000	271.7	lead	75	tRNA	88.3	NA	3.6047166
ileX	ICAT_3213239	0.7420833	0.4975000	0.1083333	1.3600000	2.6750000	305.1	lagg	75	tRNA	54.9	NA	3.6047166
rrnA	IGAT_ATGC_4034730	3.4166667	3.9100000	4.6866667	5.8400000	6.9900000	8.8	lead	194	ribosomal	8.8	TRUE	2.0458536
rrnH	IGAT_ATGC_DGTC_225381	3.4166667	3.9100000	4.6866667	5.8400000	6.9900000	73.2	lead	3623	ribosomal	73.2	TRUE	2.0458536
rrnD	IGAT_ATGC_TGGT_.3424789	2.6425000	3.0350000	3.6500000	4.5200000	5.4100000	321.5	lead	3572	ribosomal	38.5	TRUE	2.0473037
lysT	KTTT_VTAC_KTTT_VTAC_KTTT_KTTT_KTTT_779777	0.4707692	0.6407692	0.8446154	0.5538462	0.8384615	116.3	lead	1098	tRNA	116.3	NA	1.7810458
leuX	LCAA_4493973	6.0400000	6.3300000	6.9700000	9.6600000	9.3000000	44.4	lead	84	tRNA	44.4	FALSE	1.5397351
leuV	LCAG_LCAG_LCAG_.4603970	4.0522222	4.2266667	4.8866667	6.2000000	6.3733333	53.0	lagg	322	tRNA	53.0	TRUE	1.5727996
leuU	LGAG_.3319799	2.9700000	3.4700000	4.0400000	4.7200000	5.9300000	313.3	lead	86	tRNA	46.7	FALSE	1.9966330
metT	MCAT_LTAG_QTTG_QTTG_MCAT_QCTG_QCTG_.696356	1.3030769	1.4823077	1.7415385	2.1438462	2.5638462	109.7	lagg	703	tRNA	109.7	TRUE	1.9675325
asnW	NGTT_.2056124	0.9425000	0.9650000	1.0875000	1.5250000	1.8225000	215.3	lead	75	tRNA	144.7	NA	1.9336870
asnT	NGTT_2042571	0.9425000	0.9650000	1.0875000	1.5250000	1.8225000	214.2	lagg	75	tRNA	145.8	NA	1.9336870
asnU	NGTT_2057873	0.9425000	0.9650000	1.0875000	1.5250000	1.8225000	215.4	lagg	75	tRNA	144.6	NA	1.9336870
asnV	NGTT_2060282	0.9425000	0.9650000	1.0875000	1.5250000	1.8225000	215.6	lagg	75	tRNA	144.4	NA	1.9336870
proK	PCGG_.3706321	2.8400000	2.4400000	3.5100000	2.7500000	2.6700000	343.3	lead	76	tRNA	16.7	TRUE	0.9401408
proL	PGGG_2284231	2.2700000	2.5100000	2.2600000	4.0100000	3.7500000	233.0	lagg	76	tRNA	127.0	FALSE	1.6519824
argX	RCCG_HGTG_LCAG_PTGG_3979988	1.9533333	2.2300000	2.1000000	2.7200000	3.0800000	4.6	lead	436	tRNA	4.6	NA	1.5767918
argW	RCCT_2464329	1.2300000	1.5700000	1.6100000	2.4600000	2.2000000	246.9	lagg	74	tRNA	113.1	TRUE	1.7886179
argU	RTCT_563946	2.7400000	2.3500000	2.6400000	3.2600000	3.5200000	99.5	lead	76	tRNA	99.5	TRUE	1.2846715
serU	SCGA_.2041579	1.0900000	1.0400000	1.1700000	1.3700000	1.4500000	214.1	lead	89	tRNA	145.9	NA	1.3302752
serV	SGCT_RACG_RACG_RACG_RACG_.2816667	3.7905882	3.6794118	3.9229412	5.9105882	6.3500000	274.3	lead	861	tRNA	85.7	TRUE	1.6752018
serX	SGGA_.1096875	1.2050000	1.3000000	1.4350000	1.8400000	2.0150000	140.8	lagg	87	tRNA	140.8	NA	1.6721992
serW	SGGA_.925194	1.2050000	1.3000000	1.4350000	1.8400000	2.0150000	127.5	lagg	87	tRNA	127.5	NA	1.6721992
serT	STGA_.1030935	4.0900000	5.5600000	5.4700000	6.9800000	7.3600000	135.7	lagg	87	tRNA	135.7	NA	1.7995110
thrW	TCGT_262095	0.8550000	1.0000000	1.0550000	1.3350000	1.5600000	76.1	lead	75	tRNA	76.1	NA	1.8245614
thrW2	TCGT_296402	0.8550000	1.0000000	1.0550000	1.3350000	1.5600000	78.7	lead	76	tRNA	78.7	NA	1.8245614
tufB	TTGT_YGTA_GTCC_TGGT_4172967	3.4433333	3.5866667	3.6233333	5.0233333	5.8233333	19.6	lead	441	tRNA	19.6	TRUE	1.6911907
valV	VGAC_VGAC_1744459	1.9950000	2.1950000	2.5100000	3.1550000	3.6050000	191.1	lagg	157	tRNA	168.9	NA	1.8070175
valU	VTAC_VTAC_VTAC_KTTT_2518951	3.7261538	3.5961538	3.1269231	5.9607692	6.2376923	251.2	lagg	397	tRNA	108.8	NA	1.6740297
metY	XCAT_.3315930	2.2600000	2.2800000	2.3600000	3.3800000	3.7700000	313.0	lead	76	tRNA	47.0	TRUE	1.6681416
metZ	XCAT_XCAT_XCAT_2945409	1.2733333	1.6066667	2.0033333	2.1100000	3.4066667	284.3	lagg	296	tRNA	75.7	TRUE	2.6753928
tyrT	YGTA_YGTA_.1286845	1.2150000	1.2050000	1.3500000	2.3050000	2.0950000	155.6	lagg	378	tRNA	155.6	NA	1.7242798
selC	ZTCA_3833849	0.6900000	0.8600000	0.9600000	1.0500000	1.0400000	353.2	lagg	90	tRNA	6.8	NA	1.5072464
