# Supplementary material for: The Genomic Pattern of tDNA Operon Expression in E. coli
Source: PLoS Comput Biol. 2005 Jun 24;1(1):e12. doi: 10.1371/journal.pcbi.0010012 (PMC1183518; doi:10.1371/journal.pcbi.0010012)
Supplement: Dataset S8 — (1 KB TXT). [file pcbi.0010012.sd008.txt]

X0.4 X0.7 X1.07 X1.6 X2.5
10.25 11.73 14.06 17.52 20.97
 1.95  2.12  2.33  3.19  3.57
15.00 14.54 15.54 23.77 25.57
 2.01  2.61  1.45  2.26  2.30
 2.74  2.35  2.64  3.26  3.52
 1.23  1.57  1.61  2.46  2.20
 3.77  3.86  4.35  6.10  7.29
 7.56  8.13  8.42 12.04 15.46
 5.01  4.88  5.23  7.04  7.07
 2.41  2.72  3.63  3.17  4.38
 2.78  3.08  3.47  5.07  6.27
14.88 15.58 16.71 24.12 29.35
 6.75  7.18  7.74 10.95 11.08
13.76 15.21 16.75 19.84 24.96
 2.02  2.19  2.63  3.35  4.38
10.96 11.85 13.24 18.92 24.74
14.11 14.91 16.76 21.32 22.20
 2.97  3.47  4.04  4.72  5.93
 2.10  2.49  2.62  3.19  3.17
 6.04  6.33  6.97  9.66  9.30
 3.57  3.47  4.07  3.65  3.78
 6.08  6.80  7.35  8.73 10.43
 3.82  4.82  6.01  6.33 10.22
 2.26  2.28  2.36  3.38  3.77
 2.23  2.59  2.91  4.10  4.43
 3.27  3.60  4.29  4.69  5.11
 2.84  2.44  3.51  2.75  2.67
 2.27  2.51  2.26  4.01  3.75
 1.83  1.89  2.22  2.55  2.56
 0.69  0.86  0.96  1.05  1.04
 4.09  5.56  5.47  6.98  7.36
 1.09  1.04  1.17  1.37  1.45
 4.44  4.39  4.53  5.40  5.67
 2.41  2.60  2.87  3.68  4.03
 0.32  0.41  0.54  0.56  0.67
 1.71  2.00  2.11  2.67  3.12
 3.46  3.73  3.87  4.86  5.54
 2.89  3.17  3.25  4.99  6.89
 2.98  2.78  3.35  4.15  5.02
 2.43  2.41  2.70  4.61  4.19
 3.98  3.86  3.75  5.22  5.04
12.12 12.07 11.07 18.99 20.39
 1.99  2.00  2.38  2.70  2.79
 2.00  2.39  2.64  3.61  4.42
 0.00  0.00  0.00  0.00  0.00
 0.00  0.00  0.00  0.00  0.00
 0.00  0.00  0.00  0.00  0.00
 0.00  0.00  0.00  0.00  0.00
 0.00  0.00  0.00  0.00  0.00
 0.00  0.00  0.00  0.00  0.00
 0.00  0.00  0.00  0.00  0.00
 0.00  0.00  0.00  0.00  0.00
 0.00  0.00  0.00  0.00  0.00
 0.00  0.00  0.00  0.00  0.00
