# Supplementary material for: The Genomic Pattern of tDNA Operon Expression in E. coli
Source: PLoS Comput Biol. 2005 Jun 24;1(1):e12. doi: 10.1371/journal.pcbi.0010012 (PMC1183518; doi:10.1371/journal.pcbi.0010012)
Supplement: Dataset S10 — (1 KB TXT). [file pcbi.0010012.sd010.txt]

conc. Ala1B Ala2 Arg2 Arg3 Arg4 Arg5 Asn Asp1 Cys Gln1 Gln2 Glu2 Gly1_+_2 Gly3 His Ile1_+_2 Leu1 Leu2 Leu3 Leu4 Leu5 Lys Met_f1 Met_f2 Met_m Phe Pro1 Pro2 Pro3 Sel-Cys Ser1 Ser2 Ser3 Ser5 Thr1 Thr2 Thr3 Thr4 Trp Tyr1 Tyr2 Val1 Val2A Val2B C1 C3 C4 C5 C6 C9 C10 C11 C12 C13
0.4 10.25 1.95 15.00 2.01 2.74 1.23 3.77 7.56 5.01 2.41 2.78 14.88 6.75 13.76 2.02 10.96 14.11 2.97 2.10 6.04 3.57 6.08 3.82 2.26 2.23 3.27 2.84 2.27 1.83 0.69 4.09 1.09 4.44 2.41 0.32 1.71 3.46 2.89 2.98 2.43 3.98 12.12 1.99 2.00 0 0 0 0 0 0 0 0 0 0
0.7 11.73 2.12 14.54 2.61 2.35 1.57 3.86 8.13 4.88 2.72 3.08 15.58 7.18 15.21 2.19 11.85 14.91 3.47 2.49 6.33 3.47 6.80 4.82 2.28 2.59 3.60 2.44 2.51 1.89 0.86 5.56 1.04 4.39 2.60 0.41 2.00 3.73 3.17 2.78 2.41 3.86 12.07 2.00 2.39 0 0 0 0 0 0 0 0 0 0
1.07 14.06 2.33 15.54 1.45 2.64 1.61 4.35 8.42 5.23 3.63 3.47 16.71 7.74 16.75 2.63 13.24 16.76 4.04 2.62 6.97 4.07 7.35 6.01 2.36 2.91 4.29 3.51 2.26 2.22 0.96 5.47 1.17 4.53 2.87 0.54 2.11 3.87 3.25 3.35 2.70 3.75 11.07 2.38 2.64 0 0 0 0 0 0 0 0 0 0
1.6 17.52 3.19 23.77 2.26 3.26 2.46 6.10 12.04 7.04 3.17 5.07 24.12 10.95 19.84 3.35 18.92 21.32 4.72 3.19 9.66 3.65 8.73 6.33 3.38 4.10 4.69 2.75 4.01 2.55 1.05 6.98 1.37 5.40 3.68 0.56 2.67 4.86 4.99 4.15 4.61 5.22 18.99 2.70 3.61 0 0 0 0 0 0 0 0 0 0
2.5 20.97 3.57 25.57 2.30 3.52 2.20 7.29 15.46 7.07 4.38 6.27 29.35 11.08 24.96 4.38 24.74 22.20 5.93 3.17 9.30 3.78 10.43 10.22 3.77 4.43 5.11 2.67 3.75 2.56 1.04 7.36 1.45 5.67 4.03 0.67 3.12 5.54 6.89 5.02 4.19 5.04 20.39 2.79 4.42 0 0 0 0 0 0 0 0 0 0
